# Supplementary material for: Characterisation of PDGF-BB:PDGFRβ signalling pathways in human brain pericytes: evidence of disruption in Alzheimer’s disease
Source: Commun Biol. 2022 Mar 17;5:235. doi: 10.1038/s42003-022-03180-8 (PMC8931009; doi:10.1038/s42003-022-03180-8)
Supplement: Supplementary file 3 — Supplementary Data [file 42003_2022_3180_MOESM3_ESM.xlsx]

## Sheet: Figure 1
Figure 1a Pericyte v Endothelial PDGF signalling gene expression
ANPEP		PECAM1		PDGFB		PDGFRB
Pericyte	Endothelial	Pericyte	Endothelial	Pericyte	Endothelial	Pericyte	Endothelial
1.55419	0.070382	0.690208	98188	1.4033	491.901	0.598183	0.000835
0.823534	0.031128	0.773219	68051	7.00749	358.152	1.50196	0.03735
1.01441	0.037023	1.33647	33439.4	6.46588	251.366	1.28556	0.007381
1.02491	0.036991	2.3761	150422	0.464987	778.852	0.78967	0.00572
0.688485	0.224743	0.5115	16922	0.720897	162.345	0.829128	0.025446
1.09952	0.077972	3.60142	39453.4	0.02233	219.948	1.32443	0.026669
	0.145097		25984.4		188.688		0.00845
	0.011175		74308.2		446.396		0.000794
Figure 1 c PDGFRB intensity in AD
	Control	AD
02F393	3.8662
4734	21.2238
6013	9.05229
AZ10		84.5432
AZ101		13.2947
AZ102		11.1768
AZ103		11.932
AZ108		15.7686
AZ109		3.4814
AZ12		49.695
AZ14		42.936
AZ24		29.5062
AZ34		1.05317
AZ37		17.0659
AZ42		5.45724
AZ43		1.52058
AZ45		4.54036
AZ46		9.42375
AZ52		3.27067
AZ55		15.6677
AZ57		9.89138
AZ60		5.28542
AZ61		3.92065
AZ64		20.3187
AZ65		7.6112
AZ68		4.91141
AZ71		1.70864
AZ72		1.06145
AZ74		12.0842
AZ78		7.68299
AZ80		4.31846
AZ81		5.50103
AZ82		13.3974
AZ83		3.56098
AZ85		13.4696
AZ86		12.1131
AZ87		6.35001
AZ88		11.5278
AZ90		17.918
AZ91		13.5856
AZ92		12.8032
AZ93		6.44501
AZ96		18.3134
AZ98		15.4375
AZ99		14.92
H121	14.9962
H122	9.17127
H123	8.04136
H127	10.1034
H144	17.7831
H145	7.39534
H148	4.32381
H150	14.1272
H151	18.8904
H152	12.8291
H153	33.2262
H155	5.35132
H156	6.89767
H159	21.0026
H160	15.6042
H164	21.0516
H165	17.6771
H168	14.752
H169	13.3859
H170	16.0715
H177	19.6602
H180	3.79908
H184	15.5771
H187	10.9199
H190	6.7826
H191	2.35887
H198	9.004
H209	10.064
H211	3.15263
H215	8.49798
H226	5.15594
H230	20.3597
H231	6.73514
H238	9.85271
H240	5.7568
H242	9.76577
H243	21.0047
H245	21.893
Figure 1e - PDGF expression in Mayo Clinic RNA-seq
PDGFB		PDGFRB
Non-demented	Alzheimer's disease	Non-demented	Alzheimer's disease
11.6208	13.1586	25.4325	21.2632
9.2484	12.9204	79.9227	41.7447
14.408	12.3514	22.2394	45.4284
11.262	12.8727	21.3287	52.7581
18.8291	17.035	20.9839	47.7676
14.7156	14.892	100.504	43.3669
11.3139	20.4468	19.2804	23.2691
10.1051	13.3979	28.0698	31.7497
15.7805	14.5468	48.4869	48.3914
13.9836	14.8575	28.1087	23.079
16.5604	11.9543	38.4996	12.0494
19.5172	26.0158	34.0008	41.0801
12.2511	11.0078	51.1611	30.7811
19.3205	21.1599	20.8335	38.4711
18.4177	9.5604	22.7916	37.9302
38.1302	12.4719	41.7384	26.0525
16.4918	14.2478	34.78	39.0081
27.2324	21.6362	43.4644	58.9003
16.7287	10.2189	44.0647	25.0033
11.5605	14.1313	18.8212	49.2095
7.9248	12.6831	25.8544	35.674
15.2043	15.6724	31.823	46.9512
9.8155	17.5549	21.1095	37.3019
9.3074	8.6534	22.4097	46.2277
23.533	18.3423	15.1878	37.3427
16.4692	11.9432	33.5622	38.8835
12.7993	17.2188	22.2561	47.8674
14.2023	15.7421	33.1696	47.8404
10.4825	12.8844	16.1903	57.1612
23.1437	13.0715	47.8436	36.3986
35.3895	8.2314	31.3863	33.0138
8.0741	12.0864	14.6725	31.3119
19.4203	10.0639	17.3158	33.596
14.7054	16.7014	49.0676	63.2744
11.2913	17.4479	25.4723	58.79
11.6938	7.791	19.0633	56.982
13.3049	11.2588	26.9871	19.0851
15.3658	24.694	20.9308	67.5155
18.1569	11.5255	28.7544	23.2895
13.9937	18.8869	44.2842	69.4838
11.0899	13.4596	23.8554	45.1869
18.94	16.0136	31.9053	57.925
23.8235	18.7382	67.2997	48.6583
8.2511	14.802	19.6072	38.4746
16.217	22.944	43.6182	35.212
15.5519	15.6093	55.2427	35.6339
13.412	9.9473	21.3117	31.7085
18.4327	15.7718	27.2682	25.0174
11.6718	10.8065	55.3965	40.2743
16.8041	17.6154	23.7602	58.4587
12.6533	19.1772	10.3774	39.491
8.2772	20.5483	20.2967	33.5899
25.5358	18.2659	15.9684	11.806
16.0811	18.8625	16.957	68.0623
21.1226	24.9129	31.5602	67.9854
18.0308	18.0495	14.8548	34.3822
21.9055	15.7361	16.706	35.6747
8.3963	21.563	10.7833	48.5883
21.2822	10.7483	23.723	48.4308
14.9606	14.4214	15.9441	46.3457
16.417	15.4446	12.4965	43.4715
21.5838	14.1996	64.9861	38.8394
18.3474	17.882	29.9866	29.3073
14.2549	11.7697	44.0944	80.1675
24.7203	11.5617	50.2448	84.2749
14.6142	12.4428	38.009	26.7383
16.2279	19.125	13.5848	24.9774
16.6744	13.0359	22.0579	30.7329
16.053	17.6141	18.892	27.9076
17.0776	13.7529	10.657	55.5178
15.6373	13.1644	22.2327	27.2521
17.6504	16.3558	76.5856	35.534
20.8977	19.4344	38.7186	46.4483
15.4099	14.7737	25.877	24.0308
17.4294	14.5953	39.362	40.5292
9.6842	18.8327	21.7036	46.4399
11.314	12.3619	15.6154	38.1836
13.9036	21.7792	39.4035	69.5966
	18.3206		47.1939
	17.2513		80.0476
	20.8088		26.1562
	14.656		37.6946
Figure 1f - PDGFRB expression by nanostring
Control	AD
555.49	1179.12
590.71	1507.92
624.01	1106.35
1047.85	818.33
553.5	876.95
475.97	1291.34
474.55	822.66
574.35	957.27
Figure 1g - ISH puncta for PDGFB and PDGFRB
PDGFB		PDGFRB
Control	AD	Control	AD
4790.45	1158.47	4438.68	9749.98
3117.23	385.468	6824.79	2991.96
3715	2511.24	3961.46	6240.78
5694.47	219.022	6331.69	19370.8
1434.42	934.026	5134.3	18734.7
1817.48	1323.2	7594.96	8722.2
5207.49	1163.35	6755.56	28809.4
5964.36	2342.3	3779.27	12743.6
4359.11	2284.28	27060.3	21397.8
1471.73	1654.35	5901.99	9175.25
2804.56	4301.86	24650.5	26769
6382.12	1257.66	29107	26983.3
2405.96	2263.86	6897.67	9457.72
4567.93		40505.2	48218.8
10120.5		13374.3	26607.9
1471.55		5062.74	69489
		5065.5	46515.5
		15658.4	14400.9
		6460.62	16495.8
		19821.3	8494.9
		11681.7
		3184.99
		9689.36

## Sheet: Figure 2
Figure 2l: Spot intensities in phospho-profiler data
	Vehicle				PDGF-BB
1. ERK1/2	0.215504	0.215504	0.065693	0.069888	0.786702	0.805851	0.77374	0.794842
2.GSK-3α/β	0.236434	0.24186	0.162547	0.161049	0.430851	0.422872	0.474091	0.417819
3. Akt1/2/3 S473	0.143411	0.135659	0.053933	0.041498	0.613564	0.655851	0.685111	0.640797
4. Akt1/2/3 T308	0.027209	0.033798	0.018052	0.02367	0.230585	0.211436	0.137163	0.128722
5. CREB	0.038527	0.038217	0.021124	0.020749	0.281649	0.281649	0.310903	0.280657
6. cJun	0.071318	0.071705	0.071086	0.065693	0.245745	0.238564	0.252521	0.268699
7. PDGFRβ	0.015194	0.012171	0.015131	0.015281	0.056489	0.057367	0.070199	0.066753
8. WNK1	0.082946	0.099225	0.043071	0.047865	0.272872	0.295213	0.17374	0.184291
9. PRAS40	0.234884	0.241085	0.092884	0.098876	0.426064	0.425266	0.311606	0.329894
Figure 2i - Pericyte v vSMC genes
	Pericyte-enriched	vSMC-enriched
0		-15.6935
1		-8.0773
2		-6.52597
3		-5.93346
4		-5.58305
5		-4.36546
6	-4.0746
7	-3.4203
8	-3.13115
9		-2.95354
10	-2.88894
11	-2.72632
12		-2.56942
13		-2.41404
14		-2.31186
15		-2.27241
16		-2.25736
17		-2.07594
18		-2.05289
19	-2.05239
20	-1.90817
21		-1.89133
22	-1.87591
23		-1.83073
24		-1.69681
25		-1.67766
26		-1.66267
27	-1.60446
28		-1.55763
29		-1.55225
30		-1.51961
31		-1.51503
32	-1.47916
33		-1.47343
34		-1.45032
35	-1.40901
36		-1.36306
37		-1.32388
38		-1.31164
39		-1.29226
40		-1.27903
41		-1.27895
42		-1.26166
43		-1.21649
44		-1.10046
45		-1.09856
46		-1.0895
47	-1.07213
48		-1.06215
49		-1.05606
50		-1.04871
51		-0.98812
52		-0.96264
53	-0.94621
54		-0.94277
55		-0.92976
56		-0.90158
57	-0.90105
58	-0.88678
59		-0.87087
60		-0.8371
61		-0.83618
62	-0.83161
63	-0.8196
64	-0.80467
65		-0.79005
66		-0.78419
67		-0.77113
68		-0.76502
69		-0.75239
70		-0.73983
71		-0.7382
72	-0.69018
73		-0.68704
74		-0.67836
75		-0.60092
76		-0.60002
77		-0.58806
78		-0.58368
79		-0.56651
80		-0.55954
81	-0.55687
82		-0.55046
83		-0.53127
84	-0.51177
85		-0.50192
86		-0.50084
87		-0.47424
88	-0.47052
89	-0.46768
90		-0.45073
91		-0.44762
92		-0.43048
93	-0.4136
94		-0.39776
95		-0.39096
96	-0.37991
97		-0.37313
98		-0.35738
99		-0.35138
100	-0.34285
101	-0.34229
102		-0.32153
103	-0.30853
104		-0.3042
105		-0.29749
106		-0.28852
107		-0.27789
108		-0.26903
109		-0.25603
110		-0.2535
111		-0.24371
112	-0.24205
113	-0.22613
114	-0.16913
115		-0.12566
116	-0.11681
117		-0.10261
118	-0.09292
119	-0.08049
120		-0.0416
121	0.037964
122		0.086216
123		0.090357
124	0.156146
125	0.164095
126	0.171688
127		0.216713
128	0.220481
129	0.236115
130	0.240377
131	0.253102
132	0.257243
133	0.261182
134		0.269479
135	0.275086
136	0.299636
137	0.300419
138		0.306503
139	0.308043
140	0.314849
141	0.330411
142	0.372948
143	0.374306
144		0.377394
145	0.388915
146	0.392467
147	0.427325
148	0.447985
149		0.454399
150	0.466691
151	0.470296
152		0.503394
153	0.516621
154	0.538031
155		0.557745
156		0.564019
157	0.567739
158	0.574669
159	0.580255
160	0.592308
161	0.608899
162	0.613649
163	0.6265
164	0.62874
165	0.632844
166	0.656501
167	0.665768
168		0.703656
169	0.704478
170	0.709633
171	0.769996
172	0.787768
173	0.818237
174	0.822637
175	0.847963
176	0.853758
177		0.897111
178	1.06366
179	1.06796
180	1.10351
181	1.12829
182		1.16609
183		1.20831
184		1.2234
185	1.25897
186	1.32552
187	1.32886
188	1.39371
189		1.40134
190	1.41508
191	1.43437
192	1.46691
193		1.48066
194	1.55775
195	1.56282
196	1.79365
197	1.84912
198	1.90668
199	2.03158
200		2.04595
201	2.10683
202		2.21715
203	2.25889
204	2.35166
205	2.47008
206		2.48861
207	2.51652
208	2.78095
209	2.90459
210	3.36576
211	3.66129
212	3.66846
213	4.23499
214	4.89057
215		4.9292
216	4.97155
217	5.03146
218	5.20819
219	5.38957
220		5.83766
221	6.15636
222	10.7161
223
Figure 2g - RNAseq Biological Process Gos
positive regulation of transcription, DNA-templated	cell migration involved in sprouting angiogenesis	regulation of smooth muscle cell migration	cellular response to growth factor stimulus	cyclooxygenase pathway	regulation of response to wounding	endothelial cell chemotaxis	positive regulation of cell proliferation
27.0576	25.4334	22.6701	12.8169	24.3149	23.6917	20.0884	20.0724
Figure 2h - RNAseq Biological Process Gos
SP1	CREB1	NFKB1	RELA	ETS1	SRF	EGR1	NFKB1
17.573	8.72671	8.10084	7.11953	5.31931	5.07169	4.73365	4.59811

## Sheet: Figure 3
Figure 3b - PDGFRb intensity kinetics post PDGF-BB treatment
Time (h)	Vehicle			PDGF-BB (10 ng/mL)
0	100	100	100	91.3314	100.849	99.7175
0.5	112.267	95.9884	100.891	134.137	118.649	102.422
1	104.169	97.1273	97.0395	145.337	115.821	81.2241
2	107.357	95.8515	100.05	91.171	49.2877	67.6514
4	106.672	99.1408	99.9556	35.5135	37.896	54.0394
8	101.349	98.6881	98.7151	15.5498	37.0557	46.17
24	109.41	94.1777	93.3889	16.8419	25.1443	40.0521
48	104.662	98.628	96.4275	84.4342	68.3544	53.7807
72	116.087	101.75	95.1048	133.221	98.8062	81.043
96	104.114	98.748	99.8045	151.803	96.4245	81.0552
Figure 3c - PDGFRb puncta formation following PDGF-BB treatment
Time (h)	Vehicle				PDGF-BB (10 ng/mL)
0	99.9154	106.396	104.361	106.996	100.085	93.6044	95.6388	93.0042
0.5	99.5071	76.0507	81.7052	89.5068	255.405	76.6262	76.8876	100.45
1	88.693	99.7151	82.005	101.733	304.553	173.147	548.723	234.985
2	95.63	96.8256	78.017	88.9752	143.105	115.593	327.356	71.8712
4	82.3433	80.7372	77.0526	71.607	93.7091	34.6538	130.469	37.5922
8	99.0301	102.734	100.915	108.057	90.1261	21.4803	40.2047	23.18
24	99.6982	109.841	89.6988	105.227	51.822	11.5156	38.6857	23.3246
48	99.1305	95.0565	62.8544	90.7456	89.6948	51.9967	41.6177	122.628
72	98.9546	91.1485	95.8881	109.478	111.32	91.7115	94.0229	140.568
96	104.804	106.686	92.939	88.6501	107.124	93.3955	111.94	167.593
Figure 3d - PDGFRB gene expression following PDGF-BB treatment
Time (h)	Vehicle				PDGF-BB (10 ng/mL)
0	1	1.0001	1.00029	0.976032	0.937	1.04045	0.99275	1.03913
0.5	0.8455	1.02919	1.03276	1.03097	0.9925	1.08604	1.10649	1.11635
1	0.888	0.966272	1.01348	0.997778	0.896	0.965137	0.843943	0.923588
2	0.676	0.999691	0.879691	0.888227	0.8245	1.08507	0.850571	1.03853
4	0.799	1.08179	1.02276	1.06032	0.597	0.771511	0.755456	0.94616
8	0.929	1.00972	1.05412	1.04572	0.379	0.581931	0.534903	0.685479
24	0.6595	1.08382	1.21257	1.20122	0.173	0.287853	0.287778	0.342666
48	0.756		1.08978	1.13997	0.3625		0.688911	0.686723
72	0.8	0.856278	1.14033	1.09885	0.714	0.839526	0.928984	0.931337
96	0.8265	0.945891	0.956355	0.944092	0.8655	1.13357	1.26287	1.1197
Figure 3e - Membrane PDGFRb expression following PDGF-BB treatment
Veh	0.25	0.5	1.0	2.0	4.0	8.0	24.0	48.0	72.0	96.0
76487.1	66261.8	19673.4	13690.8	16042	9969.93	12511	10510.1	34356.5	90522	95420
113055	57896.4	19161.6	13578.9	12705.5	11447.2	13323.3	13250.7	54590.9	81839	106588
72994	19754.1	17065.1	18577	14265	13907.1	15535.7	20625.8	18671.5	81755.4	86079.1
Figure 3f - Total PDGFRb expression following PDGF-BB treatment
Veh	0.25	0.5	1.0	2.0	4.0	8.0	24.0	48.0	72.0	96.0
433000	454000	261000	216000	161000	76700	51300	55200	105000	256000	314000
406000	410000	275000	194000	167000	90900	47300	37000	61800	83300	411000
376000	422000	316000	228000	153000	62900	68700	61100	179000	295000	300000
Figure 3f - Ratio of surface/total PDGFRb expression following PDGF-BB treatment
Veh	0.25	0.5	1.0	2.0	4.0	8.0	24.0	48.0	72.0	96.0
21.3164	9.36123	4.8659	4.36667	5.72236	11.2738	20.8577	19.2029	40.4762	25.1953	27.4841
16.0345	3.4878	5.2	7.16495	7.18563	12.8713	22.833	35.4054	21.6828	18.0072	16.5937
12.6064	9.95261	3.98734	4.10702	7.71242	13.345	15.575	14.7349	14.3017	17.1864	15.6

## Sheet: Figure 4
Figure 4b - EEA1:PDGFRB puncta
Vehicle	0	0.25	0.5	0.75	1	1.5	2	4	24
725.402	1246.1	2001.38	3293.88	5870.42	6004.43	5026.44	5127.76		2382.76
960.797	1256.38	954.619	1291.89	3455.57	4841.27	5332.09	4388.23		1232.03
526.781	516.361	616.37	1020.51	2777.66	3147.79	2974.9	3128.77	1797.54	651.658
59.121	139.075	360.157	1029.96	1108.36	1384.96	2263.41	1246.7	497.684	92.8864
153.396	284.833	434.532	523.06	1887.26	2313.53	2011.85	2006.46	1321.07	678.199
Figure 4b - Rab5:PDGFRB puncta
Vehicle	0	0.25	0.5	0.75	1	1.5	2	4	24
94.2024	109.515	326.469	788.72	923.254	1033.22	1822.96	684.765	681.821	72.7725
434.082	422.527	368.774	485.615	1126.93	1149.31	1794.94	1571.31	1053.22	724.637
372.771	466.405	539.566	637.023	1436.58	1501.94	1830.11	1698.81	1341.11	713.321
841.923	589.548	575.858	684.088	1102.51	1923.3	1881.57	2032.91	1488.46	1634.08
478.689	769.813	872.802	1511.23	3676.51	3782.42	3373.28	3902.8	3225.87	2209.28
Figure 4b - Rab7:PDGFRB puncta
Vehicle	0	0.25	0.5	0.75	1	1.5	2	4	24
43	127.5	302.5	596	845	882.5	277	702.5	351.5	106
324.5	676.5	147.5	205	451.5	376.5	1348	1281.5	1443.5	672.5
844	592	1193	759.5	2342.5	3167.5	4952	4275.5	2788	1122
518	642	1095	1253	2580.5	3200.5	3868.5	3804.5	3535	3354.5
472.5	162	1404.5	1974	3135	3167	5449	3894	3481.5	2569.5
250	386	202	33	858	2395	2401	2957	2554	516
Figure 4b - LAMP1:PDGFRB puncta
Vehicle	0	0.25	0.5	0.75	1	1.5	2	4	24
722.565	1032.25	1322.44	1214.38	1494.39	2319.23	2229.99	2140.39	1499.79	1441.06
764.412	731.34	777.198	708.392	748.589	877.566	1013.98	1081.47	1075.83	731.517
1056.89	880.419	871.878	902.759	1032.08	1134.74	1230.84	1416	3280.85	774.245
718.459	746.59	613.702	863.262	1416.02	1400.47	2472.11	3154.44	3298.88	240.11
400.25	454.5	401	490.25	190	471.25	1825.75	1427.75	1655.25	844
272.5	432.5	114.25	536	412.5	933.5	834.75	761.5	1277.5	460
307.5	152.5	106.25	549	548.25	892.5	499	1382.5	1002.5	110.25

## Sheet: Figure 5
Figure 5a - CXCL8 expression, PDGF-BB treatment and inhibitors
	Veh						Sunitinib						Wortmannin						U0126
Veh	0.987259	1.01291	0.846159	1.18181	1.04066	0.960928	0.359111	0.543179	0.462813	0.587842	0.530896	0.598532	2.91393	2.84212	0.996195	1.01361	1.89277	2.31418	0.276337	0.254282	0.203839	0.170341	0.280292	0.269994
PDGF-BB	44.2468	44.6163	32.344	33.0466	36.4412	40.6589	0.447668	0.428539	0.400119	0.412224	0.291992	0.327145	5.26903	4.94352	2.54206	2.1795	9.19915	9.53677	36.8567	37.7095	34.7377	38.2776	17.6183	17.8518
Veh	0.998961	1.00104	1.07066	0.934004	0.999653	1.00035	0.848802	1.11381	1.09164	4.75848	0.501214	0.552674	2.09725	1.74654	1.74594	1.73628	2.9465	3.33341	1.06622	0.987943	0.545254	0.572362	0.299993	0.331941
PDGF-BB	2.33837	3.18546	2.40744	2.30937	2.67957	2.85007	0.950658	1.06926	0.758121	0.770838	0.645729	0.756808	2.32705	2.30457	2.68794	2.38089	2.12726	2.14801	8.47081	9.19915	2.19543	2.18935	4.74201	4.7949
Figure 5b - CCL2 expression, PDGF-BB treatment and inhibitors
	Veh						Sunitinib						Wortmannin						U0126
Veh	1.0403	0.961261	1.05263	0.95	1.0385	0.962928	0.667574	0.668964	0.958267	0.825591	0.675253	0.659983	1.51306	1.48397	1.1814	1.21546	1.29101	1.25397	0.695441	0.692555	0.353431	0.35663	0.34917	0.350139
PDGF-BB	7.85167	8.63383	4.1252	4.35738	5.32396	3.77244	0.730522	0.699308	0.81479	0.837116	0.649319	0.659297	1.92925	2.03501	1.11884	1.23628	1.60381	1.6172	9.30725	7.01943	9.12295	6.83765	3.06312	3.00841
Veh	0.945075	1.05812	1.00452	0.995505	0.999307	1.00069	0.808601	0.815355	1.0073	0.946386	0.726986	0.725476	1.55995	1.18222	1.86219	1.37078	0.795812	0.730269	0.852339	0.645953	1.12272	0.754713	0.378798	0.368951
PDGF-BB	1.08485	1.01924	0.830758	0.799683	1.50473	1.50368	0.905633	0.782741	0.866637	0.873876	0.97976	0.999653	1.30994	1.25484	1.17487	1.1921	1.75382	1.61832	2.74632	2.56418	1.10535	1.08485	1.97246	2.03073
Figure 5c - CX3CL1 expression, PDGF-BB treatment and inhibitors
	Veh						Sunitinib						Wortmannin						U0126
Veh	1.00417	0.99585	0.906262	1.10343	0.999307	1.00069	0.753667	0.817902	1.23756	1.3027	0.880259	0.828171	0.974318	0.928173	1.2479	1.25223	1.21925	1.75686	0.780284	0.694994	1.01854	1.04355	1.24963	0.887919
PDGF-BB	2.19466	2.05196	3.7802	3.60366	2.95775	3.1416	0.985549	0.928517	1.09467	1.13958	0.590292	0.598117	1.02033	1.06072	1.44493	1.52626	1.6449	1.58777	2.91068	2.96772	3.70754	4.15965	1.9033	1.95816
Veh	1.01256	0.987601	1.11806	0.894405	1.0196	0.980779	1.04608	1.39571	1.61328	2.14355	1.57571	1.57571	0.620714	0.739694	1.19458	1.10229	1.57462	1.8609	1.60103	1.18756	2.43766	2.05125	1.83974	1.66382
PDGF-BB	0.2018	0.201381	0.372419	0.268315	0.140974	0.142546	1.17162	1.33988	1.22774	1.37936	2.59098	2.55001	0.273573	0.273953	0.451876	0.473685	0.327939	0.293514	1.35379	1.52732	0.845572	1.07475	0.638164	0.65022
Figure 5d - IL6 expression, PDGF-BB treatment and inhibitors
	Veh						Sunitinib						Wortmannin						U0126
Veh	1.60214	0.624165	0.967612	1.03347	0.82302	1.21504	0.915099	2.13022	1.04972	0.827597	0.343647	0.56331	2.65087	2.91292	0.634196	0.550953	0.496891	0.266093	0.86638	0.33311	0.265356	0.289975	0.432718	0.264896
PDGF-BB	25.5455	28.2465	30.9728	32.5352	8.08361	8.02777	2.31819	1.91322	0.698823	0.831622	0.659068	0.764453	6.43543	6.76945	1.10076	1.05738	2.35545	1.47836	22.5078	22.5703	19.6287	26.4261	3.1264	8.12574
Veh	0.977047	1.02349	0.985549	1.01466	1.12117	0.891929	0.48954	0.479134	0.762072	0.604578	0.232774	0.365008	0.163063	0.160818	0.823306	0.789768	0.129363	0.129363	0.22933	0.116508	0.162274	0.254988	0.237089	0.149426
PDGF-BB	2.0174	2.15921	1.77031	1.69819	3.99308	2.62169	0.548285	0.459968	0.427798	0.612593	0.387025	0.058659	1.26357	0.734839	1.53794	1.80125	2.26185	2.1177	2.60359	3.35776	0.667112	0.624165	2.805	3.38698
Figure 5e - MMP1 expression, PDGF-BB treatment and inhibitors
	Veh						Sunitinib						Wortmannin						U0126
Veh	0.955614	1.04645	1.06992	0.934651	1.15069	0.869043	1.10152	1.20122	1.01326	0.932386	1.62958	1.08862	0.991693	0.989633	1.41128	1.21504	1.14116	1.16191	0.774089	0.766083	1.00208	1.28521	1.21335	1.337
PDGF-BB	1.98	1.98412	1.19997	1.59328	1.04572	1.41863	1.14989	1.16191	1.3463	2.12138	0.997923	0.802737	1.5194	1.60715	1.36462	1.5481	1.14037	0.639271	1.47821	1.50197	1.264	1.42701	1.50734	2.01252
Veh	0.97637	1.0242	1.1	0.909093	0.943765	1.05958	0.125826	0.141856	0.398458	0.51602	0.333903	0.161264	0.278259	0.308748	0.61132	0.827597	0.625898	0.616854	0.251477	0.246473	0.152618	0.225156	0.19065	0.356754
PDGF-BB	2.71603	2.76159	5.03664	5.3386	2.49493	3.79474	0.140925	0.136182	0.699066	0.891619	0.498616	0.360232	1.87839	2.07556	1.09467	0.82731	0.89751	1.38319	5.32027	4.59002	5.48096	5.93986	1.21209	0.885461
Figure 5f - FBXO32 expression, PDGF-BB treatment and inhibitors
	Veh						Sunitinib						Wortmannin						U0126
Veh	1.01185	0.988286	0.964598	1.0367	1.37221	0.728752	1.13053	1.34537	1.48607	1.52467	0.97976	1.26619	1.90457	1.91649	1.91123	2.06265	2.1622	2.2966	0.689237	0.812856	0.996195	0.98248	0.504876	0.667574
PDGF-BB	0.974004	1.17284	0.994126	0.710792	3.1943	3.27501	1.47939	1.48761	1.23499	1.77092	1.04247	1.31768	1.9	2.23148	2.24856	2.26106	4.10534	4.1742	0.930034	0.903349	0.924343	0.900314	1.29774	1.79876
Veh	0.972992	1.02776	1.03706	0.964264	0.993437	1.00661	1.38751	1.40981	1.80688	1.89934	1.55455	2.12653	1.2928	1.14195	0.475	0.531448			1.02704	0.887919	0.877214	0.659754	0.738669	0.931095
PDGF-BB	0.269153	0.170459	0.474178	0.433018	0.099856	0.104314	1.55401	1.35342	1.24272	1.19044	2.04911	2.24078	0.352208	0.34496	0.762337	0.946386	0.241987	0.192643	1.36367	1.38944	0.806881	0.998219	0.565069	0.582973
Figure 5g - PDGFRB expression, PDGF-BB treatment and inhibitors
	Veh			Sunitinib			Wortmannin			U0126
Veh	1.00029	1.00003	1.0013	0.952692	1.36609	1.31451	1.01078	1.27683	1.22609	1.38412	1.21611	1.03565
PDGF-BB	1.07339	0.945355	0.895865	1.12056	1.34097	0.821268	1.15141	1.24226	1.1654	0.790926	1.1959	1.57622
Veh	1.00006	1.00077	1.00158	0.919209	1.73809	1.39959	0.758957	1.55888	1.47281	0.869093	1.04445	0.945594
PDGF-BB	0.584592	0.349711	0.503145	0.952666	1.3146	1.93873	0.609994	1.04474	0.749098	1.09278	0.708003	0.534416
Figure 5i - pPDGFRB/PDGFRB
Veh	PDGF-BB
Veh	Veh	Sunitinib	Wort.	UO126
1	13.0503	0.311137	9.21958	13.2375
1	21.1112	0.506552	15.2247	21.2761
1	10.5749	1.02504	8.69759	9.3974
Figure 5j - pAkt/Akt
Veh	PDGF-BB
Veh	Veh	Sunitinib	Wort.	UO126
1	47.1154	0.572771	0.296371	45.855
1	62.9252	1.32281	9.77415	50.5205
1	19.2655	0.034069	3.76667	26.4586
1	10.4388	1.46819	2.19649	8.81323
1	5.62972	0.423445	0.734698	4.232
1	21.1001	1.60797	13.5768	23.2893
Figure 5k - pERK/ERK
Veh	PDGF-BB
Veh	Veh	Sunitinib	Wort.	UO126
1	5.98006	0.875868	4.76297	1.74563
1	3.2883	1.10953	2.93943	0.986206
1	7.18934	0.760806	8.7761	2.28842
1	5.94553	0.762721	4.41038	4.12468

## Sheet: Figure 6
Figure 6d - EGR-1 induction with pathway inhibitors
	Vehicle			PDGF-BB
Vehicle	100	100	100	1278.5	913.9	2548.64
Sunitinib	88.4822	84.0452	85.6654	56.3614	40.4567	106.91
Wort.	84.7073	70.9679	48.2549	1116.75	803.957	2059.13
U0126	75.0975	53.8773	42.0077	71.7564	51.2541	341.95
Figure 6f - NF-kB induction with pathway inhibitors
	Vehicle			PDGF-BB
Vehicle	0.894478	1.73911	0.748185	10.2683	15.2833	28.6485
Sunitinib	1.50949	2.05086	2.10253	1.5054	3.23794	0.455021
Wort.	1.23799	1.16744	1.82335	0.632142	4.76614	11.365
U0126	2.80657	1.65357	0.760548	10.0228	24.2148	50.2276

## Sheet: Figure 7
Figure 7b - Ki67 immunocytochemistry after PDGF-BB treatment
Time (h)	Vehicle			PDGF-BB (10 ng/mL)
0	1.75624	1.36055	2.19761	1.94681	0.854182	2.18512
0.5	1.39582	0.906001	2.26323	1.8542	1.09107	2.32368
1	1.99187	0.691246	2.34595	1.63505	3.02542	2.32136
2	1.3126	1.93387	2.12876	1.83527	2.49346	1.94793
4	1.31768	1.00233	2.0456	1.18666	1.50468	2.31161
8	1.0761	0.946918	2.53299	0.885463	1.06512	1.81998
24	1.4101	0.658195	2.5586	25.8019	10.5588	20.3274
48	1.83599	0.981921	2.29145	42.4344	9.00236	38.0358
72	1.24967	1.46303	2.27198	17.5346	6.9493	8.6864
96	1.85183	1.83053	2.35912	11.8154	3.95357	2.66769
Figure 7b - MKI67 qPCR after PDGF-BB treatment
Time (h)	Vehicle			PDGF-BB (10 ng/mL)
0	1	1.00027	1.00097	0.9765	0.951673	1.10785
0.5	0.9905	0.851828	1.06111	0.987	0.962051	1.09075
1	0.9665	0.837408	1.21884	0.9525	0.891049	0.997673
2	1.038	0.746924	0.969059	0.7515	0.749	0.729566
4	0.895	0.962178	0.99479	0.6145	0.577824	0.528796
8	0.895	0.770661	0.801917	0.488	0.653603	0.515977
24	0.7745	1.07925	1.25443	3.5025	4.87739	10.1538
48	0.7075	0.93	1.32605	2.389	4.845	9.22268
72	0.975	0.758067	1.17823	0.4155	0.942819	3.65229
96	0.7645	0.625494	1.08024	0.359	1.0415	1.44859
Figure 7d - EdU incorporation after PDGF-BB treatment
Time (h)	Vehicle			PDGF-BB (10 ng/mL)
0	6.32622	1.15782	0.749124	0.58683	1.66015	7.18987
0.5	3.48907	1.35612	0.588726	0.391246	1.19552	8.41599
1	2.97019	1.1128	0.380989	0.392848	1.27474	2.68905
2	2.2152	1.18647	0.305282	0.321103	1.86265	3.14411
4	3.551	1.54933	0.419462	0.385097	1.50487	2.28336
8	2.21084	1.56445	0.236348	0.210652	1.31903	3.19048
24	2.19895	1.00993	0.301351	11.4865	25.0687	16.1863
48	1.81976	1.28323	0.553679	37.3004	47.6161	32.5134
72	1.61405	1.08934	0.569269	6.94658	13.882	13.7903
96	5.52313	0.977855	0.703839	5.06965	8.77254	14.7221
Figure 7e - Normalised cell count after PDGF-BB treatment
Time (h)	Vehicle				PDGF-BB (10 ng/mL)
0	100.007	97.5772	103.381	100.478	99.9935	102.423	96.6193	99.5225
0.5	97.6189	102.146	95.4416	104.078	98.4234	109.359	91.4619	100.114
1	97.554	104.846	96.8629	100.232	98.9554	106.73	96.9848	99.7591
2	98.7348	108.068	94.8325	102.717	98.0601	106.389	94.1827	101.424
4	99.2539	102.542	100.051	101.517	99.708	103.793	98.4467	100.511
8	98.086	104.291	102.832	100.638	98.5661	105.265	96.6396	102.785
24	100.681	113.468	101.868	103.292	97.5021	113.207	99.4213	97.2996
48	98.7219	107.957	97.8173	97.3249	125.66	180.831	130.447	136.754
72	97.9433	109.842	101.624	99.9028	129.449	228.274	132.893	152.381
96	101.058	98.4956	101.888	94.7133	146.603	231.568	137.299	159.853
Figure 7f - EdU incorporation, PDGF-BB x inhibitors
	Vehicle			PDGF-BB
Vehicle	4.91464	3.98843	3.65597	39.1782	41.2821	47.673
Sunitinib	0.205462	0.244219	0.386825	0.124153	0.386126	0.446437
Wort.	0.698195	1.18307	0.60359	28.5964	31.1931	34.9274
U0126	0.03034	0	0.112641	2.33825	2.41456	2.68143
Figure 7g - Ki67 incorporation, PDGF-BB x inhibitors
	Vehicle			PDGF-BB
Vehicle	2.56187	15.3697	11.7373	25.6191	25.3759	41.0054
Sunitinib	1.38236	2.55483	3.98819	0.79192	2.86222	7.85717
Wort.	2.60935	8.17168	6.67742	22.0042	28.8213	42.2723
U0126	0.407453	1.96112	2.56766	8.4034	10.9022	17.7213
Figure 7i - Alamar blue, PDGF-BB protection from OA-induced apoptosis
	Veh/Veh						PDGF-BB/Veh						Veh/OA						PDGF-BB/OA
Vehicle	-1.27925	1.2792	-3.13914	3.1391			8.7993	7.1498	4.2607	14.0743			-33.0799	-32.3415	-34.4053	-31.9443	-30.7417	-12.8766	-7.64782	-2.04798	-1.79569	7.2972	1.3634	6.0007
Sunitinib	-8.63525	-16.3694	-9.44764	16.3733			-9.2426	-3.88188	16.2202	12.9206			-35.2208	-39.2687	-44.4891	-31.2135	-29.948	-26.5794	-34.402	-30.1506	-38.4433	-28.1004	-20.8873	-31.2575
Wort.	-11.7418	-2.51041	-8.51202	18.4446			5.0511	6.0379	24.4877	19.3043			-31.8106	-24.7536	-25.965	-38.9956	-48.8898	-39.4601	-2.48933	0.5672	-3.00709	4.105	14.6042	-10.3816
U0126	-8.93761	-7.95083	2.3627	-1.46629			0.3142	-7.2045	5.2014	4.8716			-36.7504	-44.4786	-47.2485	-26.9574	-27.5036	-30.1856	-36.2293	-40.0822	-52.3187	-24.8903	-15.73	-19.2104
Figure 7j - Live/dead, PDGF-BB protection from OA-induced apoptosis
	Veh/Veh					PDGF-BB/Veh					Veh/OA					PDGF-BB/OA
Vehicle	0.691829	1.12275	1.39994	1.1564	1.39949	0.186659	0.380816	1.08356	0.608601	2.78063	13.4658	15.6898	8.32233	10.7486	9.47012	2.36541	3.03776	4.80961	3.92647	2.47239
Sunitinib	2.56409	2.09878	2.29434	1.60876	4.10184	1.57386	2.47249	1.4501	2.38286	3.05282	11.0291	9.14435	10.2508	15.9848	11.4877	8.81149	8.22681	10.116	7.43224	11.736
Wort.	1.03931	1.46253	1.67374	1.59508	5.997	0.27199	0.752678	1.89803	1.27458	2.57897	14.4332	20.2292	10.5008	15.9131	8.281	1.81233	3.92676	4.35505	4.65661	4.66283
U0126	1.05364	1.64529	1.54582	1.32293	2.61628	0.234187	0.268682	0.924362	0.922555	2.87551	19.6108	22.0304	8.96005	13.446	21.9626	18.4921	20.0413	13.2605	9.62463	13.0607

## Sheet: Figure 8
Figure 8a - i - CCL2 expression kinetics post PDGF-BB treatment, qPCR
Time (h)	Vehicle				PDGF-BB (10 ng/mL)
0	1	1.00059	1	0.998961	1.37	1.2391	0.997235	0.991615
0.5	1.302	1.21974	0.915442	0.9405	5.808	6.86114	22.8323	1.68558
1	0.962	1.24537	1.18758	1.06458	14.725	12.6371	32.5329	16.487
2	1.4565	1.42037	0.991717	0.965602	9.0985	9.24237	12.8564	8.84141
4	1.347	1.23994	1.0252	0.988971	4.337	3.55185	4.79333	4.68901
8	1.415	1.19981	0.897559	0.90689	2.326	2.36382	4.17422	4.0215
24	0.875	1.06275	0.956347	0.993781	0.9355	0.999008	2.39331	1.4637
48	0.9975		0.729809	0.773514	0.6165		1.67039	0.318465
72	1.01	1.0051	0.931422	0.928839	0.749	1.18038	0.904458	0.361076
96	1.067	0.932113	0.735903	0.764453	0.8065	1.56953	0.489737	0.579883
Figure 8a - ii - CXCL8 expression kinetics post PDGF-BB treatment, qPCR
Time (h)	Vehicle				PDGF-BB (10 ng/mL)
0	1.019	1.00823	1.00304	1.0811	1.8585	1.21322	1.17256	1.2542
0.5	1.519	1.33345	1.60132	1.5708	12.3375	8.39854	110.407	1.31441
1	1.2805	1.42988	2.08289	1.38833	35.458	39.516	250.537	59.9968
2	2.503	2.06612	1.99657	1.9855	45.444	31.4471	123.657	17.881
4	1.1295	1.0372	1.12881	1.19914	30.0785	16.1835	65.9128	18.8602
8	1.9495	1.27824	1.41396	1.34444	19.8835	9.39682	49.4905	12.6835
24	0.5885	0.662876	0.553197	0.565657	1.463	1.30339	5.83407	0.447011
48	1.0065		0.751263	0.733821	0.2015		0.479719	0.050819
72	1.0785	1.04198	0.634797	0.620499	1.538	1.47999	0.346376	0.121179
96	1.823	1.1919	0.641479	0.665034	1.8005	1.07365	0.299605	0.118283
Figure 8a - iii - IL6 expression kinetics post PDGF-BB treatment, qPCR
Time (h)	Vehicle				PDGF-BB (10 ng/mL)
0	1	1	1.00934	0.872363	1.4505	0.964839	1.73321	1.40345
0.5	1.755	1.20826	1.47114	1.04754	18.3665	9.70948	63.9776	2.47344
1	1.248	1.02127	2.04781	1.27599	35.8975	28.7126	93.5091	38.5903
2	1.746	1.43802	2.57907	2.46741	9.983	3.20485	7.56045	6.52422
4	1.152	1.10368	1.14065	1.11535	9.6075	3.99393	3.28254	9.92072
8	1.8275	1.04011	1.53848	1.54275	4.164	1.91652	0.953162	2.67424
24	0.4825	1.04573	0.750958	0.890384	0.771	1.0622	1.81252	1.51257
48	0.643		0.764761	0.577543	0.5585		0.313696	0.741264
72	0.6405	0.947794	0.843243	1.10573	0.695	0.922193	0.287428	1.35812
96	1.231	0.907284	0.705102	0.647073	0.8355	1.01833	0.28481	1.04986
Figure 8a - iv - IL6 expression kinetics post PDGF-BB treatment, qPCR
Time (h)	Vehicle				PDGF-BB (10 ng/mL)
0	1	1.00016	1.00003	0.99206	1.1495	1.21914	1.06613	1.06181
0.5	1.1825	1.38847	1.23115	1.22646	2.1375	1.63121	2.50048	1.00949
1	1.1905	1.24645	1.41487	1.14246	2.1015	3.42576	4.47845	3.40716
2	1.352	1.6491	1.4029	1.36936	3.0245	4.05614	5.42079	6.15874
4	0.987	1.2066	1.09362	1.07998	1.7895	2.48692	2.28094	4.38217
8	1.198	1.22974	1.12539	1.08523	0.309	0.76344	0.302237	0.784689
24	0.771	1.14024	0.880774	0.900002	0.063	0.279709	0.165543	0.324832
48	0.9835		0.790907	0.827884	0.105		0.217254	0.465094
72	1.037	1.16031	0.799975	0.821595	0.952	1.51388	0.343255	0.85273
96	1.0525	1.36487	0.784355	0.7762	0.941	1.09242	0.542657	0.985736
Figure 8b - I - MCP-1 secretion kinetics post PDGF-BB treatment, CBA
	Veh			PDGF-BB
0	5039.38	5044.6	5554.2	4817.59	4737.42	5591.48
0.5				4400.86	4930.15	4697.7
1				4897.58	4787.01	5089.35
2				4548.92	5249.19	6278.58
4				4966.24	5693.26	7208.46
8				6043.56	7932.75	7214.9
24				16590.3	9640.31	10702.8
48				14031.1	8782.44	7503.75
72				8899.23	6444.34	5717.73
96	5977.72	5299.81	5178.33	5071.82	8392.93	6586.12
Figure 8b - iv - CX3CL1 secretion kinetics post PDGF-BB treatment, CBA
	Veh			PDGF-BB
0	2392.3	1956.05	2043.03	1968.24	2312.63	2067
0.5				1928.69	2443.45	2054.51
1				1989.77	2383	2067.44
2				2152.93	2316.9	2102.95
4				2220.03	1478.35	2139.26
8				2438.1	2571.11	2367.17
24				1942.3	2193.2	2081.29
48				623.659	1447.61	1403.97
72				283.752	1614.13	1450.38
96	2745.44	2484.58	2258.93	225.202	1097.07	1256.35
Figure 8b - ii - IL-8 secretion kinetics post PDGF-BB treatment, CBA
	Veh			PDGF-BB
0	13960.3	15028.1	11695.7	13032.3	14651.9	10703.8
0.5				13141.1	12849.9	9875.36
1				12236.3	13655.4	9198.26
2				13021.4	15853.6	9419.34
4				17497.3	17796.5	6288.96
8				21224.6	24623.2	22016.7
24				29233.1	36587.9	33510.1
48				31944.7	28967.3	30042.4
72				33697.6	19826.5	28357.4
96	16914.8	13812.7	11698.2	40160.2	21208.5	37462
Figure 8b - iii - IL-8 secretion kinetics post PDGF-BB treatment, CBA
	Veh			PDGF-BB
0	149.134	119.254	128.759	132.544	114.763	140.613
0.5				135.056	126.793	117.635
1				125.805	112.853	143.061
2				166.497	161.942	242.621
4				105.892	219.897	228.34
8				427.951	317.615	298.206
24				479.056	410.771	448.75
48				505.462	474.326	291.443
72				343.701	493.514	113.72
96	156.951	105.707	131.989	346.858	525.241	115.351
Figure 8c - ii - MCP-1 immunocytochemistry post PDGF-BB treatment
Time (h)	Vehicle			PDGF-BB (10 ng/mL)
0	7.38138	7.45767	12.4032	8.51417	6.68202	10.1624
0.5	6.62884	8.54759	14.6895	10.9321	7.40741	20.8093
1	5.82653	6.33624	12.321	13.581	8.49586	42.7846
2	6.30181	6.07235	13.4247	45.0598	25.4808	54.8012
4	5.73379	5.74305	13.0527	25.4601	14.8959	27.0778
8	6.54167	4.27305	11.2722	22.1041	9.20574	28.7265
24	7.11005	5.49054	11.4227	19.3563	10.6988	28.9834
48	6.88327	4.65471	13.489	15.875	3.62312	15.6202
72	8.82546	5.2926	12.7354	8.37629	6.25458	4.84043
96	8.65432	5.60664	13.9059	7.76761	3.48374	3.51992

## Sheet: Figure 9
Figure 9a - i - MCP-1 ICC, PDGF x IL-1B
	Vehicle			PDGF-BB
Vehicle	6.06247	4.35104	10.0918	14.9618	33.0435	39.6015
IL-1β	23.8923	33.4342	54.6297	50.8395	66.8002	77.51
Figure 9a - ii - IL-6 ICC, PDGF x IL-1B
	Vehicle			PDGF-BB
Vehicle	3.48886	0.624591	4.6954	2.94714	0.382993	3.97298
IL-1β	6.21502	4.1602	9.43409	23.83	29.5517	27.8666
Figure 9b - i - MCP-1 CBA, PDGF x IL-1B
	Vehicle			PDGF-BB
Vehicle	3794.62	2347.11	2246.24	6288.4	4877.46	4754.42
IL1β	32032.2	28905	31789.3	31371.8	33141.9	30418.8
Figure 9b - ii - IL-8 CBA, PDGF x IL-1B
	Vehicle			PDGF-BB
Vehicle	969.648	1039.62	988.723	3806.51	1169.95	3630.19
IL1β	95417.6	117172	93850.9	92990.9	135084	114200
Figure 9b - iii - IL-6 CBA, PDGF x IL-1B
	Vehicle			PDGF-BB
Vehicle	5.25012	5.63895	17.9465	53.8647	71.1041	82.4051
IL-1β	15976	14619.1	21630.8	33716.5	27638.5	39466.9
Figure 9b - iv - CX3CL1 CBA, PDGF x IL-1B
	Vehicle			PDGF-BB
Vehicle	272.559	125.437	71.9186	57.5573	145.947	9.19031
IL-1β	1049.82	382.413	385.85	276.751	122.351	123.311
Figure 9c - i - MCP-1 CBA, PDGF x inhibitors
	Vehicle					PDGF-BB (10 ng/mL)
Vehicle	2499.61	1606.44	4176.38	3893.67	3892.41	5308.51	5721	6975.46	6083.15	6755.15
Sunitinib	1543.49	3696.94	889.781	828.472	944.489	871.578	786.591	943.201	2657.71	1475.18
Wort.	1887.58	1115.98	4005.94	3671.65	3601.37	3968.62	3430.93	4089.86	4453.48	4603.44
U0126	1499.85	920.923	3365.51	3752.73	2842.2	5758.72	5457.93	10298.3	8990.39	9678.61
Figure 9c - ii - IL-8 CBA, PDGF x inhibitors
	Vehicle					PDGF-BB (10 ng/mL)
Vehicle	601.587	1005.5	852.039	978.144	502.976	2757.46	2737.83	2537	2861.17	2662.27
Sunitinib	349.6	344.164	581.241	560.142	681.461	629.189	552.813	625.921	268.32	274.805
Wort.	401.817	1103.66	954.985	991.097	301.253	1820.23	1636.91	1611.69	1534.84	1385.13
U0126	184.722	356.396	432.407	400.223	147.32	2024.61	3857	3435.28	3695.43	2418.93
Figure 9c - iii - IL-6 CBA, PDGF x inhibitors
	Vehicle					PDGF-BB (10 ng/mL)
Vehicle	11.9244	55.1876	48.2017	40.0813	14.6873	134.45	183.719	151.323	158.13	173.933
Sunitinib	5.8939	0	19.806	16.8767	24.5342	20.96	17.2443	23.0208	0	9.25739
Wort.	10.6472	21.6462	14.5225	28.0645	7.73575	56.817	112.329	92.5284	98.8367	72.2364
U0126	0	22.7103	24.0721	22.2564	6.0827	115.922	206.203	183.742	171.143	146.707
Figure 9c - iv - CX3CL1 CBA, PDGF x inhibitors
	Vehicle					PDGF-BB (10 ng/mL)
Vehicle	583.608	583.608	430.658	386.503	417.495	114.44	53.9702	74.0877	193.556	319.524
Sunitinib	264.496	688.6	332.401	329.903	366.021	328.127	276.189	357.529	592.855	294.697
Wort.	464.279	464.279	435.676	452.449	434.557	190.88	184.723	74.942	212.79	249.321
U0126	590.688	590.688	508.025	540.48	437.722	327.432	381.653	391.601	429.667	673.009
Figure 9d - i - MCP-1 CBA, PDGF x siRELA
	Vehicle				PDGF-BB
siNT	10490.5	9067.8	9893.9	8105.16	19934.5	10022.8	16553.7	19825.3
siRELA	6433.41	5446.71	6371.74	9544.84	10321.7	8208.36	10325.5	10899.5
Figure 9d - ii - IL-8 CBA, PDGF x siRELA
	Vehicle				PDGF-BB
siNT	507.569	632.08	824.961	781.572	747.201	2661.79	2288.91	1872.04
siRELA	119.335	176.81	286.505	208.085	280.303	557.921	1173.02	707.981
Figure 9d - iii - IL-6 CBA, PDGF x siRELA
	Vehicle				PDGF-BB
siNT	225.199	144.382	16.8146	43.8738	576.78	301.406	362.223	253.628
siRELA	163.352	100.037	11.464	161.286	350.154	156.406	94.5131	67.0215
Figure 9d - iv - CX3CL1 CBA, PDGF x siRELA
	Vehicle				PDGF-BB
siNT	255.252	242.182	176.07	165.784	18.5897	87.2068	92.3612	87.0054
siRELA	294.682	245.607	179.821	193.338	123.857	97.5518	100.376	101.485
